# Supplementary material for: The effects of the form of sugar (solid vs. beverage) on body weight and fMRI activation: A randomized controlled pilot study
Source: PLoS One. 2021 May 17;16(5):e0251700. doi: 10.1371/journal.pone.0251700 (PMC8128228; doi:10.1371/journal.pone.0251700)
Supplement: S1 Dataset — (XLSX) [file pone.0251700.s006.xlsx]

## Sheet: deb_vas_fmri_bis
SubjectID	AgeAtEnrollment	Gender	Race	Group	B_hungry	B_full	B_desire	B_how_much	B_satisfied	B_fat	B_sweet	B_carb	B_fff	B_fruitveggie	B_total_score	B_Weight	F_hungry	F_full	F_desire	F_how_much	F_satisfied	F_fat	F_sweet	F_carb	F_fff	F_fruitveggie	F_total_score	F_Weight	change_hungry	change_full	change_desire	change_how_much	change_satisfied	change_fat	change_sweet	change_carb	change_fff	change_fruitveggie	change_total_score	change_Weight	B_Attention	B_Cognitive_Instability	B_Attention2	B_Motor	B_Perserverance	B_Motor2	B_Self_Control	B_Cognitive_Complexity	B_Nonplanning
1	50	Male	White	Liquid	23	71	74	52	100	2.375	2.5	2.75	2.25	3.4	2.63636	77.4	48	55	65	51	100	2.5	2.625	2.75	2.25	3.8	2.75758	77	25	-16	-9	-1	0	0.125	0.125	0	0	0.4	0.12122	-0.4	10	5	15	13	8	21	8	12	20
2	47	Female	Black or African American	Liquid	51	94	71	56	89	1.75	2.25	1.25	2.5	2.8	2	71.6	47	68	42	38	93	1.5	2.25	1.375	2.75	2.4	1.93939	71.6	-4	-26	-29	-18	4	-0.25	0	0.125	0.25	-0.4	-0.06061	0	8	7	15	12	4	16	11	11	22
3	35	Male	Black or African American	Liquid	53	47	53	65	53	1.5	2.125	1.375	1.5	1.4	1.60606	95.4	45	55	54	54	54	1.625	1.375	1.25	1.5	2.2	1.54545	94.6	-8	8	1	-11	1	0.125	-0.75	-0.125	0	0.8	-0.06061	-0.8	15	9	24	14	4	18	13	9	22
4	22	Male	White	Liquid	61	71	100	98	94	2.875	3.125	1.75	4.25	1.6	2.63636	62.2	44	62	88	94	95	2.25	2.75	1.875	4	1.4	2.36364	62.4	-17	-9	-12	-4	1	-0.625	-0.375	0.125	-0.25	-0.2	-0.27272	0.2	9	3	12	15	6	21	11	10	21
5	56	Female	White	Solid	50	63	91	85	81	2.75	2.75	2.625	3.25	3	2.81818	97	74	93	100	93	100	2.5	2.5	1.875	3.25	2.6	2.45455	97.4	24	30	9	8	19	-0.25	-0.25	-0.75	0	-0.4	-0.36363	0.4	8	4	12	16	5	21	12	12	24
6	51	Female	White	Solid	0	72	70	63	100	3.125	3.5	2.875	3.5	2.6	3.12121	68.2	17	66	90	76	100	3.375	3.125	2.75	3.75	1.8	2.9697	68.2	17	-6	20	13	0	0.25	-0.375	-0.125	0.25	-0.8	-0.15151	0	10	6	16	15	9	24	16	12	28
7	30	Female	White	Solid	68	85	76	78	89	2.625	2.75	2.75	3.75	3.2	2.90909	68.8	60	78	71	70	82	3	2.75	2.25	3.75	2.4	2.75758	69.2	-8	-7	-5	-8	-7	0.375	0	-0.5	0	-0.8	-0.15151	0.4	9	7	16	15	7	22	12	12	24
8	29	Female	White	Liquid	50	52	49	49	85	1.75	2.625	2.25	3	2.4	2.33333	91.4	69	100	61	64	16	1.5	1.75	2.125	1.75	2.8	1.93939	93.2	19	48	12	15	-69	-0.25	-0.875	-0.125	-1.25	0.4	-0.39394	1.8	7	6	13	13	7	20	11	6	17
9	27	Male	White	Solid	70	83	90	100	96	2.625	4	3	3.5	2.4	3.12121	99.6	86	67	100	87	33	3	3.75	2.75	3.25	2	3	98.4	16	-16	10	-13	-63	0.375	-0.25	-0.25	-0.25	-0.4	-0.12121	-1.2	11	8	19	18	9	27	17	11	28
10	42	Female	White	Solid	30	59	55	38	65	1.5	2.625	2.5	2.75	2.6	2.33333	57.8	68	23	87	63	35	1.375	1.75	2.125	1.75	1.6	1.72727	58.4	38	-36	32	25	-30	-0.125	-0.875	-0.375	-1	-1	-0.60606	0.6	8	5	13	13	7	20	10	12	22
11	44	Male	White	Liquid	71	59	64	77	78	2.5	3.125	2.375	2.5	2.2	2.57576	75.8	41	73	59	62	61	2.375	2.875	2	2.5	2.2	2.39394	76.2	-30	14	-5	-15	-17	-0.125	-0.25	-0.375	0	0	-0.18182	0.4	9	6	15	9	7	16	9	12	21
12	21	Male	White	Liquid	31	50	43	56	76	1.375	2	2.125	2.5	2.8	2.06061	69.4	70	72	83	93	85	1.25	1.875	1.875	1.75	2.8	1.84848	71.6	39	22	40	37	9	-0.125	-0.125	-0.25	-0.75	0	-0.21213	2.2	8	6	14	16	4	20	8	10	18
13	30	Male	Asian - Asian Indian	Solid	72	77	78	69	73							67.8	70	75	81	75	77	3.125	2.375	3	2.75	2.6	2.78788	68	-2	-2	3	6	4							0.2
14	54	Female	White	Solid	51	69	72	66	79	2.875	2	2.375	3.75	2.2	2.54545	95.4	48	81	55	58	91	2.75	2	2.375	3	2.4	2.45455	96	-3	12	-17	-8	12	-0.125	0	0	-0.75	0.2	-0.0909	0.6	6	4	10	13	4	17	7	10	17
15	23	Male	Black or African American	Liquid	74	80	65	53	67	2.5	2.875	3.625	2.75	4.2	3.15152	81	79	55	73	52	58	1.875	2.375	2.875	2.75	4	2.66667	81.2	5	-25	8	-1	-9	-0.625	-0.5	-0.75	0	-0.2	-0.48485	0.2	7	3	10	10	6	16	6	11	17
16	25	Female	White	Solid	57	66	56	55	75							88.2	70	71	88	69	76							85.4	13	5	32	14	1							-2.8	7	4	11	15	5	20	10	9	19
17	46	Male	Black or African American	Solid	7	77	80	70	86	3	2.5	2.625	2.75	4.2	2.93939	67.4	28	67	69	76	88	2.625	2.125	2.25	2.75	3.6	2.57576	67.6	21	-10	-11	6	2	-0.375	-0.375	-0.375	0	-0.6	-0.36363	0.2	7	6	13	13	5	18	8	10	18
18	63	Male	White	Liquid	65	77	75	80	87	2.5	3.125	2.125	4	2.8	2.78788	106.4	64	58	66	70	71	2.75	3.75	2.25	4	2.4	2.9697	106.8	-1	-19	-9	-10	-16	0.25	0.625	0.125	0	-0.4	0.18182	0.4	7	4	11	16	7	23	10	11	21
19	26	Male	White		9	71	71	72	72	2.625	2.375	2.25	3	3	2.57576	95	26	57	60	52	81	2.625	1.875	2.125	2.5	2.8	2.33333	94.8	17	-14	-11	-20	9	0	-0.5	-0.125	-0.5	-0.2	-0.24243	-0.2	9	6	15	15	7	22	11	8	19
20	27	Female	Asian - Chinese	Liquid	54	60	86	63	57	1.875	3.25	3.5	2.25	3.6	2.90909	49.6	31	62	97	64	90	1.625	2.875	3	1.25	3.6	2.51515	49.4	-23	2	11	1	33	-0.25	-0.375	-0.5	-1	0	-0.39394	-0.2	10	7	17	15	7	22	8	11	19
[truncated: 105 more columns]
